# Supplementary material for: Establishment, Validation, and Initial Application of a Sensitive LC-MS/MS Assay for Quantification of the Naturally Occurring Isomers Itaconate, Mesaconate, and Citraconate
Source: Metabolites. 2021 Apr 26;11(5):270. doi: 10.3390/metabo11050270 (PMC8146994; doi:10.3390/metabo11050270)
Supplement: Supplementary file 1 [file metabolites-11-00270-s001.zip]

Archive with 1 entries (1 files):
- metabolites-1153398-supplementary(1).pdf
